# Supplementary material for: Feasibility of remote measurement in intensive longitudinal data collection for rheumatoid arthritis patients commencing a new treatment
Source: Rheumatol Adv Pract. 2025 Jul 7;9(3):rkaf078. doi: 10.1093/rap/rkaf078 (PMC12375405; doi:10.1093/rap/rkaf078)
Supplement: rkaf078_Supplementary_Data [file rkaf078_supplementary_data.zip]

Archive with 3 entries (3 files):
- COREQ Checklist_EMA study.docx
- Interview Topic Guide .docx
- Supplementary Data.docx
